# Supplementary material for: Investigating the agronomic performance and ecological weed-suppression effects of summer leguminous green manure in dragon fruit orchards
Source: PeerJ. 2026 May 25;14:e21350. doi: 10.7717/peerj.21350 (PMC13218345; doi:10.7717/peerj.21350)
Supplement: Supplemental Information 1 [file peerj-14-21350-s001.xlsx]

## Sheet: Green manure
Performance characteristicsof nine leguminous green manure resources
Plot_ID	Treatment	Sowing Date (YYYY-MM-DD)	Emergence Date (YYYY-MM-DD)	Mowing Date (YYYY-MM-DD)	Plant height in first month(cm)	Maximum plant height(cm)	Fresh biomass yield at full bloom(g/m2)
A1	Soybean	2019-03-11	2019-03-23	2019-05-13	11.5667	64.1	2005
A1	Soybean	2019-03-11	2019-03-23	2019-05-13	24.2	61.4667	1635
A2	Soybean	2019-03-11	2019-03-23	2019-05-13	24.2	70.9333	1285
B1	Mung bean	2019-03-11	2019-03-24	2019-05-13	20.2333	60.9333	680
B2	Mung bean	2019-03-11	2019-03-24	2019-05-13	18.2667	67.6667	1060
B3	Mung bean	2019-03-11	2019-03-24	2019-05-13	17.3333	69.3333	740
C1	Peanut	2019-03-11	2019-03-29	2019-06-13	9.53333	47.9667	1065
C2	Peanut	2019-03-11	2019-03-29	2019-06-13	8.13333	54.8	1465
C3	Peanut	2019-03-11	2019-03-29	2019-06-13	8.3	42.4667	1095
D1	Common bean	2019-03-11	2019-03-19	2019-05-13	92.7333	111.133	1740
D2	Common bean	2019-03-11	2019-03-19	2019-05-13	89.4	116	1875
D3	Common bean	2019-03-11	2019-03-19	2019-05-13	112.833	114.1	1935
E1	Cowpea	2019-03-11	2019-03-23	2019-05-13	30.6	108.8	1700
E2	Cowpea	2019-03-11	2019-03-23	2019-05-13	22.7333	86.7667	1490
E3	Cowpea	2019-03-11	2019-03-23	2019-05-13	21.7333	102.8	1890
F1	Alfalfa	2019-03-11	2019-03-26	2019-06-13	12.1667	54.6	590
F2	Alfalfa	2019-03-11	2019-03-26	2019-06-13	21.7	59.0333	605
F3	Alfalfa	2019-03-11	2019-03-26	2019-06-13	13.9667	49.7667	980
G1	Rice bean	2019-03-11	2019-03-21	2019-06-13	18.4	95.3	1980
G2	Rice bean	2019-03-11	2019-03-21	2019-06-13	16.4333	93.1667	1665
G3	Rice bean	2019-03-11	2019-03-21	2019-06-13	19.6667	72.5	1720
H1	Bush bean	2019-03-11	2019-03-18	2019-05-13	40.8667	56.1	2020
H2	Bush bean	2019-03-11	2019-03-18	2019-05-13	40.7667	61.6667	1925
H3	Bush bean	2019-03-11	2019-03-18	2019-05-13	30.1	60.2667	1885
I1	Adzuki bean	2019-03-11	2019-03-24	2019-05-13	17.6	39.4667	805
I2	Adzuki bean	2019-03-11	2019-03-24	2019-05-13	16.3	33.0333	1185
I3	Adzuki bean	2019-03-11	2019-03-24	2019-05-13	17.6667	34.3667	650

## Sheet: Weed 
Weed Species and Density under Different Treatments
Treatment	Replicate	Weed Species_Latin	Plant_Count
Soybean	Rep 1	Eleusine indica	125
		Commelina communis	45
		Oxalis corniculata	2
		Myosoton aquaticum	2
		Brassica juncea var.	3
		Bidens pilosa	1
	Rep 2	Eleusine indica	59
		Brassica juncea var.	10
		Commelina communis	27
	Rep 3	Eleusine indica	26
		Brassica juncea var.	1
		Oxalis corniculata	1
		Commelina communis	1
Mung bean	Rep 1	Eleusine indica	81
		Amaranthus retroflexus	8
		Galinsoga parviflora	7
		Commelina communis	23
		Ipomoea purpurea	1
	Rep 2	Digitaria sanguinalis	6
		Cyperus rotundus	4
		Eleusine indica	45
		Galinsoga parviflora	4
		Amaranthus retroflexus	3
	Rep 3	Brassica juncea var.	90
		Amaranthus retroflexus	4
		Oxalis corniculata	1
		Commelina communis	50
		Eleusine indica	69
Peanut	Rep 1	Brassica juncea var.	1
		Cyperus rotundus	1
		Galinsoga parviflora	41
		Commelina communis	17
		Amaranthus retroflexus	1
		Eleusine indica	120
		Acalypha australis	5
	Rep 2	Commelina communis	33
		Galinsoga parviflora	16
		Eleusine indica	17
		Amaranthus retroflexus	4
		Acalypha australis	2
	Rep 3	Galinsoga parviflora	34
		Brassica juncea var.	1
		Eleusine indica	17
		Commelina communis	7
		Acalypha australis	3
		Amaranthus retroflexus	1
Common bean	Rep 1	Eleusine indica	14
		Galinsoga parviflora	2
	Rep 2	Eleusine indica	2
		Galinsoga parviflora	1
		Oxalis corniculata	1
		Veronica polita	1
	Rep 3	Eleusine indica	6
		Oxalis corniculata	2
		Bidens pilosa	10
		Commelina communis	1
Cowpea	Rep 1	Eleusine indica	14
		Commelina communis	1
	Rep 2	Eleusine indica	31
		Commelina communis	8
	Rep 3	Eleusine indica	29
		Digitaria sanguinalis	2
		Commelina communis	11
		Galinsoga parviflora	1
Alfalfa	Rep 1	Crassocephalum crepidioides	1
		Galinsoga parviflora	9
		Eleusine indica	188
		Commelina communis	22
		Brassica juncea var.	5
	Rep 2	Commelina communis	21
		Eleusine indica	138
	Rep 3	Eleusine indica	88
		Commelina communis	4
		Galinsoga parviflora	57
		Brassica juncea var.	2
		Amaranthus retroflexus	2
Rice bean	Rep 1	Galinsoga parviflora	1
		Commelina communis	4
		Eleusine indica	2
	Rep 2	Eleusine indica	45
		Galinsoga parviflora	2
		Commelina communis	10
	Rep 3	Eleusine indica	139
		Commelina communis	22
Bush bean	Rep 1	Eleusine indica	24
		Digitaria sanguinalis	1
		Galinsoga parviflora	3
	Rep 2	Eleusine indica	32
		Commelina communis	4
		Oxalis corniculata	1
		Digitaria sanguinalis	2
	Rep 3	Eleusine indica	38
		Digitaria sanguinalis	2
		Commelina communis	3
Adzuki bean	Rep 1	Eleusine indica	52
		Commelina communis	2
		Galinsoga parviflora	2
	Rep 2	Eleusine indica	35
		Digitaria sanguinalis	2
		Oxalis corniculata	2
		Commelina communis	2
		Galinsoga parviflora	2
	Rep 3	Eleusine indica	26
		Commelina communis	12
		Galinsoga parviflora	8
Natural Grass Cover	Rep 1	Eleusine indica	153
		Digitaria sanguinalis	28
		Galinsoga parviflora	9
		Brassica juncea var.	54
		Acalypha australis	7
		Commelina communis	13
		Myosoton aquaticum	3
		Cyperus rotundus	5
	Rep 2	Eleusine indica	131
		Digitaria sanguinalis	63
		Galinsoga parviflora	16
		Oxalis corniculata	8
		Commelina communis	19
		Ipomoea purpurea	2
		Bidens pilosa	10
	Rep 3	Eleusine indica	125
		Galinsoga parviflora	8
		Oxalis corniculata	11
		Brassica juncea var.	52
		Commelina communis	20
		Veronica polita	16
		Crassocephalum crepidioides	1
		Amaranthus retroflexus	11
